# Supplementary material for: Norepinephrine-Activated p38 MAPK Pathway Mediates Stress-Induced Cytotoxic Edema of Basolateral Amygdala Astrocytes
Source: Brain Sci. 2024 Feb 4;14(2):161. doi: 10.3390/brainsci14020161 (PMC10887202; doi:10.3390/brainsci14020161)
Supplement: Supplementary file 1 [file brainsci-14-00161-s001.zip]

Archive with 1 entries (1 files):
- brainsci-2832343-supplementary.pdf
